# Supplementary material for: Pre-cuticle DPY-6 acts as a blueprint for aECM periodic organization in C. elegans
Source: PLoS Genet. 2026 May 26;22(5):e1012168. doi: 10.1371/journal.pgen.1012168 (PMC13225626; doi:10.1371/journal.pgen.1012168)
Supplement: S1 Table — This table includes all the worm strains and RNAi clones used in this study. (XLSX) [file pgen.1012168.s003.xlsx]

## Sheet: worm strains
Strain	Genotype	Reference	Figure
UP4108	bli-4(cs281); qxIs722[dpy-7p::dpy-7::SfGFP] II	Birnbaum et al, 2023	3G,H
UP4111	bli-4(cs302) I; qxIs722[dpy-7p::dpy-7::SfGFP] II	Birnbaum et al, 2023	3F
JDW909	dpy-10(syb4556 wrd383[dpy-10::mScarlet]) II	Ragle et al, 2025	1C, 5B,E
PHX4556	dpy-10(syb4556[DPY-10::mNG]) II	Ragle et al, 2025	1B,C,D, 1SA
IG2250	dpy-2(e8) II; dpy-6(syb3742[DPY-6::mNG]) X	this study	5G
PHX4550	dpy-2(syb4550[DPY-2::mNG]) II	Ragle et al, 2025	1B,C,D, 1SA
PHX4583	dpy-3(syb4583[DPY-3::mNG]) X	Ragle et al, 2025	1B,C,D, 1SA
CB14	dpy-6(e14) X	Brenner et al, 1974	4G-H, 5A
CB5542	dpy-6(e2762) X	Simmers et al, 2003	4F,H
PHX3742	dpy-6(syb3742[DPY-6::mNG]) X	Sonntag et al, 2025	4C, 1SA
IG2232	dpy-6(syb3742[DPY-6::mNG]) X; aaaIs12[fbn-1p::FBN-1::mCherry; ttx-3p::GFP] V	this study	4E
IG2244	dpy-6(syb3742[DPY-6::mNG]) X; dpy-10(syb4556 wrd383[DPY-10::mScarlet]) II	this study	4B
IG2258	dpy-6(syb3742[DPY-6::mNG]) X; qxIs257[ced-1p::NUC-1::mCHERRY, unc-76(+)] V	this study	4D
MCP1001	dpy-6(syb3742[DPY-6ΔCCD::mNG]) X	this study	4F,G,H
IG2247	dpy-6(syb3742[DPY-6ΔCCD::mNG]) X; dpy-10(syb4556 wrd383[DPY-10::mScarlet]) II	this study	5D,F
TLG351	dpy-6(wk113) X	Lakdawala et al, 2019	4F,H
TLG350	dpy-6(wk127) X	Lakdawala et al, 2019	4F,H
IG2245	dpy-6(wk127) X; dpy-10(syb4556 wrd383[DPY-10::mScarlet]) II	this study	5B,E
TLG324	dpy-6(wk132) X	Lakdawala et al, 2019	4F,G,H
IG2246	dpy-6(wk132) X; dpy-10(syb4556 wrd383[DPY-10::mScarlet]) II	this study	5B
MCP990	dpy-7(bab861[DPY-7(AXXA)::mNG]) X	this study	2A,B,C,F,G
IG2256	dpy-7(bab861[DPY-7(AxxA)::mNG]) X ; qxIs257[ced-1p::NUC-1::mCHERRY, unc-76(+)] V	this study	2E
MCP861	dpy-7(bab861[DPY-7::mNG]) X	this study	1B,C,D, 2A,B,C,D,F
IG2252	dpy-7(bab861[DPY-7::mNG]) X; dpy-2(e8) II; aaaIs12[fbn-1p::FBN-1::mCherry; ttx-3p::GFP] V	this study	S1B
IG2255	dpy-7(bab861[DPY-7::mNG]) X; dpy-2(e8) II; qxIs257[ced-1p::NUC-1::mCHERRY, unc-76(+)] V	this study	1E
MCP914	dpy-7(bab914[mNG::DPY-7]) X	this study	2A,B,C,D
IG2254	dpy-7(bab914[mNG::DPY-7]) X; qxIs257[ced-1p::NUC-1::mCHERRY, unc-76(+)] V	this study	2E
MCP836	dpy-8(bab836[mNG_DPY-8]) X	this study	2A,B,C
MCP992	dpy-8(bab858[DPY-8(AXXA)::mNG]) X	this study	2A,B,C
MCP858	dpy-8(bab858[DPY-8::mNG]) X	this study	1B,D, 2A,B, 3B,C,D,E
PHX4549	dpy-9(syb4549[DPY-9::mNG]) IV	Ragle et al, 2025	1B,D, 1SA
XW5399	qxIs257[ced-1p::NUC-1::mCHERRY, unc-76(+)] V	Li et al, 2016	crosses
XW18042	qxSi722[dpy-7p::DPY-7::sfGFP; ttTi5605] II	Miao et al, 2020	3F,G,H
N2	Wild-type	Brenner, 1974	2B, 4G,H

## Sheet: RNAi clones
Gene	Clone
sta-1	sjj_Y51H4A.o
bli-4	mv_K04F10.4
kpc-1	sjj_F11A6.1
dpy-6	sjj_F16F9.2
dpy-2	sjj_T14B4.6
dpy-3	sjj_EGAP7.1
dpy-7	sjj_F46C8.6
dpy-8	sjj_C31H2.2
dpy-9	sjj_T21D12.2
dpy-10	sjj_T14B4.7
