# Supplementary material for: Pre-cuticle DPY-6 acts as a blueprint for aECM periodic organization in C. elegans
Source: PLoS Genet. 2026 May 26;22(5):e1012168. doi: 10.1371/journal.pgen.1012168 (PMC13225626; doi:10.1371/journal.pgen.1012168)
Supplement: S2 Table — This table includes all the raw data for all the quantifications. (XLSX) [file pgen.1012168.s004.xlsx]

## Sheet: Fig 1F - Mean Intensity Embryo
WT	dpy-2(e8)
3354.61	3.625
2557.29	3.494
1972.54	6.305
2056.97	2.493
896.713	2.19
2171.97	1.2
611.59	0.733
2880.93	1.339
1958.59	0.739
1460.12	0.314

## Sheet: Fig. 2B - Size of yAd
WT	DPY-7::mNG	mNG::DPY-7	DPY-7(AXXA)::mNG	DPY-8::mNG	mNG::DPY-8	DPY-8(AXXA)::mNG
1014.39	1129.71	1092.97	701.32	1102.55	1009.66	795.42
1004.83	1099.67	1045.05	651.25	1047.1	1107.13	756.7
1083.93	1115.55	994.14	604.18	1116.08	992.68	768.87
1080.55	1044.87	1023.9	639.72	1074.78	1065.12	741.71
1157.07	1068.05	1101.45	698.2	1028.93	1089.09	759.45
1112.66	1052.11	1076.01	620.4	1103.38	1063.69	765.31
1149.03	1057.49	1099.58	703.79	1005.05	965.1	738.44
1165.35	1057.59	1057.29	704.96	1081.46	1033.33	805.73
1120.79	1054.76	1017.89	744.58	1064.3	1020.77	734.6
1095.45	1064.29	1141.81	647.12	1143.58	1116.21	767
1165.2	1057.4	1105.74	740.36	1095.71	1140.64	766.15
1065.67	1127.91	1092.52	707.38	1076.1	1037.07
	1076.14	1155.65	677.18	994.61	1043.07
	1100.08	1096.14	649.93	1066.93	1097.09

## Sheet: Fig 2F - Mean Intensity Embryo
WT	DPY-7(AXXA)::mNG
3354.61	18.156
2557.29	33.59
1972.54	7.763
2056.97	13.972
896.713	9.676
2171.97	20.341
611.59	11.956
2880.93	12.279
1958.59	36.658
1460.12	29.628

## Sheet: Fig 3G - Mean Intensity Embryo
DPY-7::sfGFP	bli-4(cs281);DPY-7::sfGFP
5.1	0.9
7.9	1.4
5.9	1.2
4.9	1.1
7.8	1
9.3	1
8.3	1.5
3.5	1.1
3.9	1.6
6.4	1.1
4.6
9.1

## Sheet: Fig 4H - Size of yAd
WT	e14	wk127	wk132	wk113	DPY-6ΔCCD	e2762
1028.57	548.228	545.236	669.028	678.902	729.781	705.293
1055.77	602.147	612.065	652.253	666.766	731.924	704.899
1032.36	582.659	615.347	631.414	666.992	713.553	722.259
1152.76	583.016	524.923	650.124	679.243	675.965	701.197
1048.24	637.725	618.596	668.702	691.785	777.896	684.922
1048.14	622.865	614.401	737.323	682.058	716.949	692.146
1149.7	538.614	648.151	608.744	699.463	734.386	726.4
1120.74	579.201	552.635	638.766	645.118	772.029	694.195
1118.17	585.445	619.497	647.207	615.406	735.349	651.316
1117.2	532.374	574.841	609.196	610.669	792.328	734.864
1093.26	600.482	532.838	655.159	616.325	728.785	725.869
1124.28	561.222	650.967	664.816	630.536	745.274	689.533
1139.61	632.899	642.793	672.272	558.323	757.252	711.204
1145.86	596.052	596.848	726.205	665.319	753.88	704.835
987.549	612.984	542.641	659.756	620.865	747.029	774.844
1084.55	543.578	611.031	666.646	609.962	755.017	697.274
1101.3	603.8	623.158	686.944	639.602	747.082	659.74
1028.6	577.931	574.916	675.485	599.337	777.762	668.895
1030.11	609.565	578.505	555.169	645.933	742.108	733.854
1103.45	607.136	639.004	661.644	624.236	734.175	683.272
						749.999
						750.307
						725.027
						732.8
						718.987
						773.114
						701.31
						705.19
